# Supplementary material for: Comparative Genomic Analysis of N2-Fixing and Non-N2-Fixing Paenibacillus spp.: Organization, Evolution and Expression of the Nitrogen Fixation Genes
Source: PLoS Genet. 2014 Mar 20;10(3):e1004231. doi: 10.1371/journal.pgen.1004231 (PMC3961195; doi:10.1371/journal.pgen.1004231)
Supplement: Table S6 — Average Nucleotide Identity (%) based on whole genome alignments. (XLSX) [file pgen.1004231.s021.xlsx]

## Sheet: Sheet1
	1	2	3	4	5	6	7	8	9	10	11	12	13	14	15	16	17	18	19	20	21	22	23	24	25	26	27	28	29	30	31
1.Paenibacillus sp. 1-43		98.6	96.5	95.2	95.6	87.3	85.6	88.6	86.9	86.1	84.9	86.8	87.4	85.7	86.6	90	87	86.1	92.2	87.1	84.6	85.9	85.9	85.4	83.9	86.5	87.3	87.9	89.2	88.7	88.6
2.P. polymyxa E681			95.2	96.7	95.7	88	84.4	87.1	88.2	84.7	84.3	85.1	84.7	85.6	85	88.4	85.1	85.2	93	87.9	90.9	90.3	86.3	84.8	88.7	87.9	88	87.8	89.1	85.4	90.2
3.Paenibacillus sp. WLY78				95.4	95.5	87.8	84.8	86.4	87.9	85.7	84.8	86.1	87.4	86.5	86.2	90.2	85.7	85.4	92.2	87.7	85.3	83.9	86.1	85.2	85.5	87.3	87.9	87.9	85.7	85.4	85.2
4.Paenibacillus sp. TD94					98.2	88.1	86.2	87.2	88.4	84.9	85	85.8	86	87.2	86.4	91	85.2	85.1	92.4	85.4	85	85.5	85.8	85	85.1	87.8	88.4	88.5	87.5	85	87.3
5.P. polymyxa SC2						88	84.4	87.1	88.2	84.4	84.3	85.1	84.7	85.6	85.1	88.4	85.1	85.2	93	87.9	90.9	85.3	86.3	84.8	87.7	88.9	88	87.8	89.1	85.4	90.2
6.Paenibacillus sp. 1-18							85.4	89.3	87.5	85.8	84	86.9	87.6	86.6	87	90.8	84.5	84.7	84.4	91.6	84.8	84.4	85.8	84.9	87.2	87.7	87.8	88.1	87.1	86	86.6
7.Paenibacillus sp. Aloe-11								83.9	84.7	83.8	85.6	84.8	84	83.5	83.5	87	83.4	83.4	82.8	84.4	83.3	84.9	84.4	83.3	83.2	84.4	84.6	85.3	84.4	83.6	86.1
8.P. peoriae KCTC 3763									89.4	87.3	85.4	84.7	84.9	83.2	84.8	86.1	85.1	85.7	84.1	85.1	84.1	83.4	85.1	83.9	84.4	88.1	87.9	85.2	83.4	83.6	83.4
9.Paenibacillus sp. 1-49										85.2	84.7	86.1	86.3	86.4	85.9	87.9	85.8	85.4	92	87.3	85.1	83.4	85.5	85.4	84.6	92.7	87.5	87.1	87	86.4	86.4
10.P. terrae HPL-003											85	86.2	84.6	84.7	85	89.4	84.8	84.9	83.3	84.8	86.1	84.8	83.7	86	83.6	84.5	85.7	85.1	84.7	85.2	84.2
11.P. massiliensis T7												85.3	84.7	85.5	85.6	90	85.6	85	85.6	84.3	84.4	84.1	85.6	84.8	85.6	84.4	84.2	87.4	87.2	85.9	84.7
12.P. zanthoxyli JH29													94.7	91.5	88.1	87.1	83.9	83.7	84.7	86.4	84.4	84.9	84.4	84.9	84.3	85.6	85.5	85.2	84.7	83.9	83.3
13.P.azotofixans ATCC 35681														91.6	88.2	87.1	83.4	83.5	83.2	86.6	83.9	83.8	84.1	83.8	83.8	85.8	86.1	84.6	83.7	84.2	83.7
14.P. sophorae S27															88.5	87.1	83.6	83.4	83.4	85.9	83.7	84.8	84.7	84.3	83.2	84.6	86	84.3	82.7	82.7	83.1
15.P. forsythia T98																86	83.5	83.5	83.7	86.4	83.8	84.9	84	84.5	83.5	85.7	86.4	85	82.8	82.7	82.7
16. P. sabinaeT27																	84.7	84.6	84.7	90	90.6	89.8	89.9	86.9	86.4	90.1	89.9	89.8	87.4	86.1	87.8
17.P. sonchi X19-5																		92.8	84.3	85.1	84.6	82.1	84.5	83.8	82.1	85.3	84.3	84.8	85.3	84.6	84.6
18.P. graminis RSA19																			84.6	85	84.3	84.8	84.2	84.2	85	85.9	84.7	86.1	84.9	84.8	84.8
19.P. lactis 154																				85.8	83.7	84.6	83.7	84	83.6	84.3	85.2	84.8	82.3	82.4	82.6
20.P. vortex V453																					85.7	85.1	85.6	85.3	85.6	88.1	94.7	85.6	87.6	85.4	87.7
21.Paenibacillus sp. Y412MC10																						87.8	85.2	96.9	86.9	88.4	85.1	85.9	89.5	89.1	88.4
22.Paenibacillus sp. HGF5																							85.6	84.6	87.7	90.3	86.2	83.6	85.6	84.2	87.5
23.Paenibacillus sp. oral taxon 786 D14																								84.7	84.8	84.4	86	86.3	84.3	83.7	84.9
24.P. dendritiformis C454																									84	85.4	85	85.9	84.7	83.7	84
25.Paenibacillus sp. JDR2																										88.3	85.7	85.2	87.6	87.3	87
26.P. curdlanolyticus YK9																											88.7	88.2	89.4	85.3	89.9
27.Paenibacillus sp. HGF7																												88	85.6	85	86.2
28.P. elgii B69																													84	83.8	83.9
29.P. mucilaginosus 3016																														98.9	98.7
30.P. mucilaginosus KNP414																															98.4
